# Supplementary material for: My Cat and Me—A Study of Cat Owner Perceptions of Their Bond and Relationship
Source: Animals (Basel). 2021 May 29;11(6):1601. doi: 10.3390/ani11061601 (PMC8228645; doi:10.3390/ani11061601)
Supplement: Supplementary file 1 [file animals-11-01601-s001.zip]

Archive with 1 entries (1 files):
- animals-1229120-supplementary.pdf
